# Supplementary material for: Characteristic of Endometrial Stromal Sarcoma by Algorithm of Potential Biomarkers for Uterine Mesenchymal Tumor
Source: Curr Issues Mol Biol. 2023 Jul 25;45(8):6190–201. doi: 10.3390/cimb45080390 (PMC10453212; doi:10.3390/cimb45080390)
Supplement: Supplementary file 1 [file cimb-45-00390-s001.zip]

Archive with 1 entries (1 files):
- cimb-2501848-supprementary material.pdf
